# Supplementary material for: Sex differences in the risk of autistic-related traits in toddlers born to mothers with perinatal depression: Evidence from human cohort and mouse study
Source: Mol Psychiatry. 2026 Feb 4;31(6):3229–42. doi: 10.1038/s41380-026-03456-z (PMC13190272; doi:10.1038/s41380-026-03456-z)
Supplement: Supplementary file 2 — Supplementary Tables [file 41380_2026_3456_MOESM2_ESM.xlsx]

## Sheet: Table S1
Table S1. Procedure of chronic unpredictable mild stress on pregnant dams.
Monday	Tuesday	Wednesday	Thursday	Friday	Saturday	Sunday
	Restricted access to food			Restricted access to food	Restricted access to food
	9 am–3 pm			9 am–3 pm	9 am–3 pm
Restraint stress		Restraint stress	Cage tilt			Cage tilt
10 am–12 am		10 am–12 pm	10 am–5 pm			10 am–5 pm
	Forced swimming 11:00–11:10 am				Forced swimming 11:00–11:10 am
				White noise
				12 am–3 pm
Paired housing	Continuing light overnight	Foreign objects in the cage		Wet bed	Continuing light overnight
5 pm–9 am		5 pm–9 am		5 pm–9 am
			Small Cage			Wet Bed
			5 pm–9 am			5 pm–9 am

## Sheet: Table S2
Table S2. The correlations between K6, EPDS, TABS, and MIBS.
Correlation	Coefficient, r	P value
Early-K6 ー Mid-K6	0.664	< 0.0001
Early-K6 ー EPDS	0.432	< 0.0001
Mid-K6 ー EPDS	0.479	< 0.0001
Early-K6 ー TABS	0.143	< 0.0001
Mid-K6 ー TABS	0.155	< 0.0001
EPDS ー TABS	0.188	< 0.0001
Early-K6 ー MIBS	0.228	< 0.0001
Mid-K6 ー MIBS	0.261	< 0.0001
EPDS ー MIBS	0.524	< 0.0001
TABS ー MIBS	0.151	< 0.0001
K6: the Kessler Psychological Distress Scale. EPDS, the Edinburgh Postnatal Depression Scale. TABS, the Tokyo Autistic Behavior Scale, MIBS, the Mother-to-Infant Bonding Scale. Early-, gestitation (0–15 weeks). Mid-, gestination (16–27 weeks). EPDS, 4–5 weeks postpartum.

## Sheet: Table S3
Table S3. Number of newborns with safe delivery, stillbirths, and neonatal asphyxia.
Prenatal depression	K6	Number of mother	Number of safe delivery				Number of stillbirths				Number of neonatal asphyxia
			Total	Male	Female	Unknown	Total	Male	Female	Unknown	Total	Male	Female	Unknown
Early gestation	<9	19775	19,254 (97.37%)	10,149 (51.32%)	9,104 (47.28%)	1	125 (0.63%)	55 (44%)	34 (27.20%)	36 (28.80%)	396 (2.00%)	202 (51.01%)	194 (48.99%)	0 (0%)
	≥9	3511	3,424 (97.52%)	1,802 (52.63%)	1622 (47.37%)	0 (0%)	19 (0.54%)	12 (63.16%)	4 (21.05%)	3 (15.79%)	68 (1.94%)	44 (64.71%)	24 (35.29%)	0 (0%)
Mid- gestation	<9	20516	20,036 (97.66%)	10,439 (52.10%)	9,596 (47.89%)	1	192 (0.94%)	81 (42.19%)	68 (35.42%)	43 (22.4%)	403 (1.96%)	215 (53.35%)	188 (46.65%)	0 (0%)
	≥9	2550	2,496 (97.88%)	1,321 (52.92%)	1,175 (47.08%)	0 (0%)	31 (1.22%)	19 (61.29%)	12 (38.71%)	0 (0%)	48 (1.88%)	31 (64.58%)	17 (35.42%)	0 (0%)
Unknown, sex unknown

## Sheet: Table S4
Table S4. Newborn weight (kg) of mothers with or without depression during early, mid-gestation or postpartum.
Newborn weights	Score < 9			Score ≥ 9			Two-tailed P value (< 9 vs. ≥ 9)	t, df
	MEAN	SD	n	MEAN	SD	n
Newborn
Early K6	3.02	0.43	9472	3	0.43	1629	0.0829	t=1.734, df=11099
Mid K6	3.02	0.43	9942	2.99	0.42	1113	0.0270*	t=2.212, df=11053
EPDS	3.01	0.43	18661	2.99	0.53	2977	0.0228*	t=2.277, df=21636
Male newborn
Early K6	3.06	0.44	4894	3.05	0.45	833	0.5456	t=0.6044, df=5725
Mid K6	3.06	0.44	5096	3.03	0.42	597	0.1134	t=1.584, df=5691
EPDS	3.05	0.44	9591	3.03	0.44	1507	0.101	t=1.640, df=11096
Female newborn
Early K6	2.98	0.42	4578	2.97	0.41	796	0.5339	t=0.6222, df=5372
Mid K6	2.98	0.41	4846	2.95	0.41	516	0.1141	t=1.580, df=5360
EPDS	2.97	0.42	9070	2.94	0.42	1407	0.0127*	t=2.493, df=10475
K6, the Japanese version of the Kessler Psychological Distress Scale (K6). EPDS, the Japanese version of the Edinburgh Postnatal Depression Scale. *P < 0.05 vs. K6 or EPDS <9.

## Sheet: Table S5
Table S5. Ordinary least squares (OLS) regression analyses of maternal distress with toddlers TABS score.
	Early-pregnant					Mid-pregnant					Postpartum
Coefficient	Estimate	SE	p value	95% CI (Bootstrap)		Estimate	SE	p value	95% CI (Bootstrap)		Estimate	SE	p value	95% CI (Bootstrap)
Intercept	0.001	0.001	-	-		0.001	0.001	-	-		0.001	0.001	-	-
K6 or EPDS (<9 vs.≥9)	0.003	0.001	0.00928	[0.000, 0.006]		0.002	0.001	0.04695	[0.001, 0.006]		0.003	0.001	0.001574	[0.000, 0.007]
Variable	Coef	SE	t	p value		Coef	SE	t	p-value		Coef	SE	t	p value
Intercept	0.005	0.002	0.05112			0.005	0.002	2.24	0.02502		0.005	0.002	2.07	0.03836
K6 group	0.001	0.003	0.31	0.7531		-0.005	0.004	-1.45	0.147		0.004	0.003	1.21	0.2257
Toddler sex	-0.001	0.001	-0.98	0.3263		-0.001	0.001	-1.46	0.143		-0.001	0.001	-1.13	0.2583
K6×Toddler Sex	0.001	0.002	0.51	0.6071		0.005	0.002	2.16	0.03115		-0.001	0.002	-0.28	0.78
Age	0.002	0.002	0.78	0.4325		0.002	0.002	0.74	0.4598		0.001	0.001	0.45	0.6551
Income	0.002	0.002	-1.41	0.1575		0.001	0.002	-1.46	0.1448		0	0	-1.48	0.1388
Education	0.001	0.002	-1.76	0.07874		0.001	0.003	-1.72	0.08552		0.002	0.003	-1.82	0.06875
Alchohol drink	0	0.001	-0.05	0.9621		0	0.001	-0.05	0.9619		0	0.001	-0.01	0.9922
Alchohol drink frequancy	0	0	-0.07	0.943		0	0	-0.05	0.9581		0	0	-0.32	0.7511
Smoking	0	0	-0.85	0.3952		0	0	-0.85	0.3948		0	0	-0.62	0.5354
Smoking type	0	0.001	-0.4	0.6874		0	0.001	-0.39	0.6965		0	0.001	-0.22	0.8271
Smoking frequency	0	0	-1.09	0.2748		0	0	-1.06	0.2879		0	0	-1.19	0.2331
Major depression	0.002	0.002	0.77	0.4439		0.002	0.002	0.8	0.4222		0.001	0.002	0.58	0.5589
Antipsychotic medications	0	0	0.01	0.9903		0	0	0.01	0.9821		0.001	0.001	0.01	0.9934
Anxiety	0.001	0.002	0.28	0.7816		0.001	0.002	0.33	0.7428		0	0.002	0.11	0.9118
ADHD	-0.001	0.013	-0.09	0.9262		-0.001	0.013	-0.06	0.9498		-0.001	0.014	-0.09	0.9261
ASD	-0.003	0.02	-0.15	0.8816		-0.002	0.019	-0.11	0.9092		-0.002	0.019	-0.1	0.9216
Bipolar disorders	-0.002	0.006	-0.32	0.7506		-0.002	0.007	-0.26	0.7965		-0.002	0.006	-0.33	0.745
Schizophrenia	-0.003	0.006	-0.48	0.6288		-0.003	0.006	-0.51	0.6114		-0.003	0.006	-0.45	0.6521
PTSD	-0.003	0.009	-0.34	0.7325		-0.003	0.009	-0.39	0.6952		-0.002	0.009	-0.23	0.8184
Item	Value					Value					Value
K6 group=0	9745					10217					19801
K6 group=1	1665					1145					3417
Fisher’s exact OR	3.527, p=0.02053					2.985, p=0.06963					4.100, p=0.006523
χ² test	p=0.02466					p=0.1162					p=0.004879
Observation RR	3.517					2.985					4.087
OR Bootstrap 95% CI	[0.867, 10.943]					[0.559, 8.074]					[1.232, 10.679]
TABS, Tokyo Autistic Behavior Scale. K6, the Japanese version of the Kessler Psychological Distress Scale (K6). EPDS, the Japanese version of the Edinburgh Postnatal Depression Scale. Coef, coefficient. SE, Standard Error. RR, risk ratio. OR, odds ratio. ADHD, attention-deficit/hyperactivity disorder. ASD, autism spectrum disorder. PTSD, post-traumatic stress disorder.

## Sheet: Table S6
Table S6. History of family psychiatric disorders.
	Early		Mid		Postpartum
Family history	EPDS<9	EPDS≥9	EPDS<9	EPDS≥9	EPDS<9	EPDS≥9
ASD
Mather (n/total)	4/4	0/4	4/5	1/5	4/5	1/5
Father (n/total)	1/4	3/4	1/4	3/4	1/4	3/4
Paternal grandfather (n/total)	1/1	0/1	1/1	0/1	1/1	0/1
Paternal grandmother (n/total)	2/3	1/3	2/3	1/3	2/3	1/3
Maternal grandfather (n/total)	2/2	0/2	2/2	0/2	2/2	0/2
Maternal grandmother (n/total)	1/1	0/1	1/1	0/1	1/1	0/1
ADHD (mather) (n/total)	7/9	2/9	7/10	3/10	7/10	3/10
Major depression (mather) (n/total)	221/325	104/325	221/324	103/324	212/325	113/325
Anxiety disorder (mather) (n/total)	284/412	128/412	284/413	129/413	272/413	141/413
Bipolar disorder (mather) (n/total)	23/36	13/36	22/36	14/36	23/37	14/37
Schizophrenia (mather) (n/total)	30/46	16/46	30/47	17/47	30/47	17/47
PTSD (mather) (n/total)	12/20	8/20	12/20	8/20	12/20	8/20
ASD family with toddlers
ASD in TABS≥15 Male (n)	0	0	0	0	0	0
ASD in TABS≥15 Female (n)	0	0	0	0	0	0
The numbers of lineal relatives diagnosed with psychiatric disorders were compared between mothers with and without perinatal depression. No families with a history of ASD were identified among toddlers with TABS scores ≥ 15. ASD, autism spectrum disorder. ADHD, Attention-Deficit/Hyperactivity Disorder.

## Sheet: Table S7
Table S7. Parameters for Univariate Ordinary Least Squares (OLS) Linear Regression Analyses in the Human Cohort.
Family Psychiatric History	Maternal Antipsychotic Medications	Maternal Alcohol Consumption	Maternal Tobacco Use	Maternal Educational Sttainment	Household income (per year)
1 = Major depression	Selective serotonin reuptake inhibitors (SSRI)	Do you drink alcohol?	Current smoking status	1 = Elementary school	1 = less than ¥2,000,000
2 = Anxiety disorder	1 = Escitalopram	1 = Currently drink	1 = Currently smoking	2 = Junior high school	2 = ¥2,000,000–¥3,999,999
3 = Attention Deficit Hyperactivity Disorder (ADHD)	2 = Sertraline	2 = Quit drinking	2 = Not currently smoking	3 = High school	3 = ¥4,000,000–¥5,999,999
4 = Autism Spectrum Disorder (ASD)	3 = Fluvoxamine	3 = Rarely (or never) drink	3 = Never smoking	4 = Vocational school	4 = ¥6,000,000–¥7,999,999
5 = Bipolar Disorder		4 = Physically unable to drink		5 = University	5 = ¥8,000,000–¥9,999,999
6 = Schizophrenia	Benzodiazepines or related anxiolytics/hypnotics		Type of tobacco most frequently used combind	6 = Graduate school (Master’s degree)	6 = ¥10,000,000–¥11,999,999
7 = Post-traumatic Stress Disorder (PTSD)	4 = Clotiazepam	Drinking frequency combind with	with the following partameters excluding 3 above	7 = Graduate school (Doctoral degree)	7 = ¥12,000,000 or more
Combind with the following partameters (e.g., 11 and 21)	5 = Ethyl loflazepate,	the following parameters	(e.g., 11 and 21)	8 = Others
1 = Father	6 = Etizolam, Flunitrazepam,	excluding 4 above (e.g., 11 and 21)	1 = Conventional cigarettes
2 = Mother	7 = Lorazepam	1 = Every day	2 = Cigars
3 = Paternal Grandfather		2 = 5–6 days per week	3 = Pipe
4 = Paternal Grandmother	Hypnotics	3 = 3–4 days per week	4 = Electronic or heated tobacco products
5 = Maternal grandfather	8 = Zolpidem	4 = 1–2 days per week	5 = Other
6 = Maternal Grandmother	9 = Suvorexant	5 = 1–3 days per month
	Other antidepressants
	10 = Mirtazapine
