# Supplementary material for: Sex differences in the risk of autistic-related traits in toddlers born to mothers with perinatal depression: Evidence from human cohort and mouse study
Source: Mol Psychiatry. 2026 Feb 4;31(6):3229–42. doi: 10.1038/s41380-026-03456-z (PMC13190272; doi:10.1038/s41380-026-03456-z)
Supplement: Supplementary file 5 — Select_random_mice.py [file 41380_2026_3456_MOESM5_ESM.txt]

### Each group is sampled independently.
### Exactly n mice are selected from each group.
### A fixed --seed ensures reproducibility.
### Results are saved in a clean CSV (MouseID, Group).

#!/usr/bin/env python3
# -*- coding: utf-8 -*-

"""
Randomly select a fixed number (n) of mice from each group.

Usage:
    python select_random_mice.py --input mice.csv --n 2 --seed 42 --output selected.csv

Input CSV format (example):
MouseID,Group
M001,Con
M002,Con
M003,CUMS
M004,CUMS
M005,Con
M006,CUMS
"""

import argparse
import pandas as pd
import numpy as np
import sys

def parse_args():
    parser = argparse.ArgumentParser(description="Randomly select n mice from each group")
    parser.add_argument("--input", required=True, help="Input CSV file (columns: MouseID, Group)")
    parser.add_argument("--n", type=int, required=True, help="Number of mice to select from each group")
    parser.add_argument("--seed", type=int, default=None, help="Random seed (optional)")
    parser.add_argument("--output", default="selected_mice.csv", help="Output CSV file")
    return parser.parse_args()

def main():
    args = parse_args()

    # Set random seed
    if args.seed is not None:
        np.random.seed(args.seed)

    # Load data
    try:
        df = pd.read_csv(args.input)
    except Exception as e:
        print(f"Failed to read input CSV: {e}", file=sys.stderr)
        sys.exit(1)

    # Check required columns
    required_cols = {"MouseID", "Group"}
    if not required_cols.issubset(df.columns):
        print(f"Input CSV must contain the following columns: {required_cols}", file=sys.stderr)
        sys.exit(1)

    # Remove missing or duplicated entries
    df = df.dropna(subset=["MouseID", "Group"]).drop_duplicates(subset=["MouseID"])

    # Check sample size per group
    group_counts = df.groupby("Group")["MouseID"].nunique()
    insufficient = group_counts[group_counts < args.n]
    if not insufficient.empty:
        for g, c in insufficient.items():
            print(f"Error: Group {g} contains only {c} samples (< {args.n}). Cannot select {args.n}.", file=sys.stderr)
        sys.exit(2)

    # Random selection
    selected = (
        df.groupby("Group", group_keys=False)
          .apply(lambda g: g.sample(n=args.n, replace=False, random_state=args.seed))
          .sort_values(["Group", "MouseID"])
    )

    # Save results
    selected.to_csv(args.output, index=False)

    # Print summary
    print("=== Selection Summary ===")
    for group, subset in selected.groupby("Group"):
        mice_list = ", ".join(subset["MouseID"].astype(str))
        print(f"[{group}] {len(subset)} mice: {mice_list}")
    print(f"\nSelection results saved to {args.output}")

if __name__ == "__main__":
    main()
