# Supplementary material for: Sex differences in the risk of autistic-related traits in toddlers born to mothers with perinatal depression: Evidence from human cohort and mouse study
Source: Mol Psychiatry. 2026 Feb 4;31(6):3229–42. doi: 10.1038/s41380-026-03456-z (PMC13190272; doi:10.1038/s41380-026-03456-z)
Supplement: Supplementary file 7 — Dlc_behavior_summary.py [file 41380_2026_3456_MOESM7_ESM.txt]

#!/usr/bin/env python3
# -*- coding: utf-8 -*-

import argparse
from pathlib import Path
import numpy as np
import pandas as pd
import matplotlib.pyplot as plt

# ===== Thresholds (adjust if necessary) =====
PCUTOFF = 0.90        # minimum likelihood
V_GROOM = 3.0         # Grooming threshold for velocity (px/frame)
V_MOVE  = 8.0         # Moving threshold for velocity (px/frame)
DIST_EAR_NOSE = 15.0  # Grooming candidate if nose-ear distance is short
MIN_FRAMES = 30       # minimum consecutive frames for a valid state
# ============================================

POINTS_16 = [
    "Nose", "Left_eye", "Right_eye", "Left_forelimb", "Right_forelimb",
    "Left_hindlimb", "Right_hindlimb", "Left_ear", "Right_ear", "Neck",
    "Body_anterior", "Body_middle", "Body_posterior",
    "Tail_base", "Tail_middle", "Tail_tip"
]

def read_dlc_csv(csv_path: Path):
    """Read DLC CSV with 3-level header (scorer, bodyparts, coords)"""
    df = pd.read_csv(csv_path, header=[0,1,2], low_memory=False)
    return df

def get_xy_lik(df, bp):
    """Return x, y, likelihood for a given bodypart"""
    x = df.loc[:, (slice(None), bp, "x")].iloc[:,0]
    y = df.loc[:, (slice(None), bp, "y")].iloc[:,0]
    l = df.loc[:, (slice(None), bp, "likelihood")].iloc[:,0]
    return x, y, l

def smooth_min_run(labels, min_len):
    """Absorb segments shorter than min_len into neighbors"""
    a = labels.to_numpy().copy()
    n = len(a); i = 0
    while i < n:
        j = i+1
        while j<n and a[j]==a[i]: j+=1
        if (j-i) < min_len:
            left = a[i-1] if i>0 else None
            right = a[j] if j<n else None
            a[i:j] = right if right is not None else left
        i = j
    return pd.Series(a, index=labels.index)

def infer_states(df, fps):
    """Infer Idle/Grooming/Moving states from 16-point coordinates"""
    x_nose, y_nose, l_nose = get_xy_lik(df, "Nose")
    vx = x_nose.diff().fillna(0.0)
    vy = y_nose.diff().fillna(0.0)
    v = np.hypot(vx, vy).to_numpy()

    # Nose-ear distance
    dist_ne = np.full(len(x_nose), np.inf)
    for ear in ["Left_ear", "Right_ear"]:
        x_e, y_e, l_e = get_xy_lik(df, ear)
        d = np.hypot((x_nose-x_e), (y_nose-y_e)).to_numpy()
        dist_ne = np.minimum(dist_ne, d)

    valid = (l_nose >= PCUTOFF).to_numpy()

    labels = np.full(len(x_nose), "Idle", dtype=object)
    labels[(v >= V_MOVE) & valid] = "Moving"
    groom_mask = (v < V_GROOM) & valid & (dist_ne < DIST_EAR_NOSE)
    labels[groom_mask] = "Grooming"

    return smooth_min_run(pd.Series(labels), MIN_FRAMES)

def contiguous_segments(states, time_sec):
    """Extract continuous state segments with start and end times"""
    chg = np.where(states[1:] != states[:-1])[0] + 1
    starts = np.r_[0, chg]; ends = np.r_[chg, len(states)]
    return [(states[s], time_sec[s], time_sec[e-1]) for s,e in zip(starts,ends) if e>s]

def plot_timeline(segments, order, colors, out_path):
    """Plot timeline of behavioral states"""
    row = {st:i for i,st in enumerate(order[::-1])}
    fig, ax = plt.subplots(figsize=(12,2.8))
    for st,t0,t1 in segments:
        if st in row:
            ax.broken_barh([(t0, t1-t0)], (row[st]-0.4, 0.8),
                           facecolors=colors[st], edgecolors="none")
    ax.set_yticks([row[s] for s in order]); ax.set_yticklabels(order)
    ax.set_xlabel("Time (s)")
    if segments: ax.set_xlim(segments[0][1], max(s[2] for s in segments))
    ax.set_title("Behavior state timeline")
    plt.tight_layout(); plt.savefig(out_path, dpi=200); plt.close()

def plot_stacked(states, fps, bin_sec, order, colors, out_path):
    """Plot stacked bar chart of behavioral state composition"""
    n = len(states); bin_frames = max(1, int(bin_sec*fps))
    bins = np.arange(n) // bin_frames
    counts = pd.crosstab(bins, states).reindex(columns=order, fill_value=0)
    props = counts.div(counts.sum(axis=1), axis=0).fillna(0.0)

    fig, ax = plt.subplots(figsize=(12,3.2))
    x = np.arange(len(props)) * (bin_sec/60.0)
    bottom = np.zeros(len(props))
    width = (bin_sec/60.0)*0.95
    for st in order:
        ax.bar(x, props[st].values, bottom=bottom, width=width,
               label=st, color=colors[st])
        bottom += props[st].values
    ax.set_xlabel("Time (min)"); ax.set_ylabel("Proportion")
    ax.set_ylim(0,1); ax.legend(loc="upper right")
    ax.set_title(f"Behavior composition per {bin_sec}s")
    plt.tight_layout(); plt.savefig(out_path, dpi=200); plt.close()

def main():
    ap = argparse.ArgumentParser(description="Grooming analysis from 16-point DLC CSV")
    ap.add_argument("csv_path")
    ap.add_argument("--fps", type=float, default=30.0)
    ap.add_argument("--bin-sec", type=int, default=60)
    args = ap.parse_args()

    csv_path = Path(args.csv_path)
    fps = float(args.fps); bin_sec = int(args.bin_sec)

    colors = {"Idle":"#4daf4a","Grooming":"#377eb8","Moving":"#ff7f00"}
    order = ["Idle","Grooming","Moving"]

    df = read_dlc_csv(csv_path)
    states = infer_states(df, fps)

    time_sec = np.arange(len(states)) / max(1e-9, fps)
    segs = contiguous_segments(states.to_numpy(), time_sec)

    prefix = csv_path.with_suffix("")
    plot_timeline(segs, order, colors, prefix.parent / f"{prefix.name}_timeline.png")
    plot_stacked(states, fps, bin_sec, order, colors, prefix.parent / f"{prefix.name}_stacked.png")
    pd.DataFrame(segs, columns=["state","t_start_sec","t_end_sec"]).to_csv(
        prefix.parent / f"{prefix.name}_segments.csv", index=False)

if __name__ == "__main__":
    main()
